# Supplementary material for: CDW-Based Geopolymers: Pro and Cons of Using Unselected Waste
Source: Polymers (Basel). 2025 Feb 21;17(5):570. doi: 10.3390/polym17050570 (PMC11902754; doi:10.3390/polym17050570)
Supplement: Supplementary file 1 [file polymers-17-00570-s001.zip]

Archive with 1 entries (1 files):
- polymers-3471010-supplementary.pdf
